# Supplementary material for: Phenotypic and genotypic discrepancies for carbapenemase-producing Citrobacter freundii in multiple isolates from a single patient
Source: Ann Clin Microbiol Antimicrob. 2023 Apr 13;22:24. doi: 10.1186/s12941-023-00579-x (PMC10103531; doi:10.1186/s12941-023-00579-x)
Supplement: Supplementary file 2 — Additional file 2. Table S1. Antimicrobial susceptibility testing results (broth microdilution) by laboratory site. Table S2. Disk diffusion and mCIM/eCIM results. Table S3. Plasmids and resistance genes identified by WGS. [file 12941_2023_579_MOESM2_ESM.xlsx]

## Sheet: Suppl. table 1
		Urine	BC-1 (day 1)	BC-2 (day 1)	BC-3 (day 2)	K-1 (day 1)	K-2 (day 3)
Ceftazidime (µg/ml)	Lab A	16 (R)	<=1 (S)	4 (S)	N/A	16 (R)	4 (S)
	Lab B	N/A	4 (S)	4 (S)	16 (R)	>16 (R)	16 (R)
Ceftazidime (mm)	Lab B	N/A	25 (S)	24 (S)	17 ( R)	15 ( R)	15 ( R)
Ceftriaxone (µg/ml)	Lab A	>32 (R)	<=1 (S)	2 (I)	N/A	32 (R)	8 (R)
	Lab B	N/A	8 (R)	2 (I)	8 (R)	>32 (R)	>32 (R)
Ceftriaxone (mm)	Lab B	N/A	25 (S)	19 ( R)	15 ( R)	14 ( R)	15 ( R)
Cefepime (µg/ml)	Lab A	16 (R)	<=2 (S)	<=2 (S)	N/A	8 (SDD)	<=2 (S)
	Lab B	N/A	<=2 (S)	<=2 (S)	8 (SDD)	>16 (R)	>16 (R)
Cefepime (mm)	Lab B	N/A	27 (S)	26 (S)	19 (SDD)	17 ( R)	18 ( R)
Ertapenem (µg/ml)	Lab A	<=0.5 (S)	<=0.5 (S)	<=0.5 (S)	N/A	<=0.5 (S)	<=0.5 (S)
	Lab B	N/A	<=0.5 (S)	<=0.5 (S)	1 (I)	1 (I)	<=0.5 (S)
Ertapenem (mm)	Lab B	N/A	29 (S)	35 (S)	19 (I)	17 ( R)	21 (I)
Meropenem (µg/ml)	Lab A	<=1 (S)	<=1 (S)	<=1 (S)	N/A	<=1 (S)	<=1 (S)
	Lab B	N/A	<=1 (S)	<=1 (S)	<=1 (S)	<=1 (S)	<=1 (S)
Meropenem (mm)	Lab B	N/A	25 (S)	28 (S)	22 (I)	20 (I)	22 (I)
Carbapenemase gene detected	Lab A	KPC	KPC	KPC	KPC	KPC	KPC
	Lab B	N/A	KPC	KPC	KPC	KPC	KPC
Interpretation of MICs from CLSI M100 S32 2022 S=Susceptible; I=Intermediate; SDD= Susceptible Dose Dependent; R=Resistant
aKPC target identified on the Xpert Carba-R assay (Cepheid)

## Sheet: Suppl. table 2
Sample #	Daya	ETP (mm)	IPM (mm)	MEM (mm)	CTX (mm)	CTXCLA (mm)	CAZ (mm)	CAZCLA (mm)	ATM (mm)	FEP (mm)	CRO (mm)	CZA (mm)	FDC (mm)	mCIM (mm)	eCIM (mm)	mCIM/eCIM Interpretation
BC-1	1	29 (S)	20 (I)	25 (S)	26 (S)	27	25 (S)	28	23 (S)	27 (S)	25 (S)	33 (S)	30 (S)	6	6	serine carbapenemase detected
BC-2	1	35 (S)	22 (I)	28 (S)	27 (S)	32 (ESBL)	24 (S)	23	26 (S)	26 (S)	19 (R)	26 (S)	26 (S)	6	6	serine carbapenemase detected
BC-3	2	19 (I)	19 (R)	22 (I)	17 (R)	24	17 (R)	21	14 (R)	19 (SDD)	15 (R)	28 (S)	32 (S)	6	6	serine carbapenemase detected
K-1	1	17 (R)	19 (R)	20 (I)	15 (R)	16	15 (R)	12	13 (R)	17 (R)	14 (R)	29 (S)	33 (S)	6	6	serine carbapenemase detected
K-2	3	21 (I)	19 (R)	22 (I)	16 (R)	23 (ESBL)	15 (R)	19	13 (R)	18 (R)	15 (R)	27 (S)	32 (S)	6	6	serine carbapenemase detected
Antibiotics abbreviations: ertapenem (ETP), imipenem (IPM), meropenem (MEM), cefotaxime (CTX), cefotaxime/clavulanic acid (CTXCLA), ceftazidime (CAZ), ceftazidime/clavulanic acid (CAZCLA), aztreonam (ATM), cefepime (FEP), ceftriaxone (CRO), ceftazidime/avibactam (CZA), cefiderocol (FDC)
aDay of collection

## Sheet: Suppl. table 3
		Plasmids identified by CGE PlasmidFinder		Resistance genes identified by WGS
Sample #/Source	Collection date		Plasmids identified by BLAST	beta-lactam resistance	aminoglycoside resistance	macrolide resistance	quinolone resistance	tetracycline resistance	trimeth sulfa resistnace	phenicol resistance	disinfectant resistance
2778.1 BC	2021-03-08	pKPC_CAV1321-244, IncC	CP011608 , MK638972	KPC-3, CTX-M-39, CMY-116	aac(6')-If, ant(3'')-Ia			tet(B)	sul1, dfrA1		qacE
2778.2 BC	2021-03-08	pKPC_CAV1321-244, IncC	CP011608 , MK638972	KPC-3, CTX-M-39, CMY-116	aac(6')-If, ant(3'')-Ia			tet(B)	sul1, dfrA1		qacE
2900.3 BC	2021-03-10	pKPC_CAV1321-244, IncC	CP011608 , MK638972	KPC-3, CTX-M-39, CMY-116, CARB-2	aac(6')-If,aadA2,ant(2'')-Ia,ant(3'')-Ia	mph(E),msr(E)	qnrA1	tet(B)	sul1, dfrA1,dfrA19	cmlA1,catB3
2806.2 kidney	2021-03-08	pKPC_CAV1321-244, IncC	CP011608 , MK638972	KPC-3, CTX-M-39, CMY-116, CARB-2	aac(6')-If,aadA2,ant(2'')-Ia,ant(3'')-Ia	mph(E),msr(E)	qnrA1	tet(B)	sul1, dfrA1,dfrA19	cmlA1,catB3
2992.1 kidney	2021-03-11	pKPC_CAV1321-244, IncC	CP011608 , MK638972	KPC-3, CTX-M-39, CMY-116, CARB-2	aac(6')-If,aadA2,ant(2'')-Ia,ant(3'')-Ia	mph(E),msr(E)	qnrA1	tet(B)	sul1, dfrA1,dfrA19	cmlA1,catB3
associated with pKPC_CAV1321 plasmid
associated with IncC plasmid
likely on chromosome
